# Supplementary material for: A TRPV2 interactome-based signature for prognosis in glioblastoma patients
Source: Oncotarget. 2018 Apr 6;9(26):18400–9. doi: 10.18632/oncotarget.24843 (PMC5915080; doi:10.18632/oncotarget.24843)
Supplement: Supplementary file 2 [file oncotarget-09-18400-s002.xlsx]

## Sheet: Sheet1
Supplementary Table 1: MYTH screen data
bait	Prey-NubG	Full name	Uniprot code	Location	Function
Cub-TRPV2	NTM	neurotrimin	Q9P121	plasma membrane	neural cell adhesion
Cub-TRPV2	FGF1	fibroblast growth factor 1	P05230	cytoplasm and secreted	regulates cell survival, cell division, angiogenesis, cell differenciation and migration
TRPV2-Cub	ST18	suppression of tumorigenicity 18 protein	O60284	nucleus	represses basal transcription activity from target promoters
TRPV2-Cub	ABR	Active breakpoint cluster region-related protein	Q12979	cytoplasm	GTPase-activating protein for RAC and CDC42.
TRPV2-Cub	KCNJ10 (KIR4.1)	ATP-sensitive inward rectifier K Channel	P78508	plasma membrane	voltage-gated K buffering action of glial cells in the brain
TRPV2-Cub	PEBP1	phosphatidylethanolamine binding protein 1	P30086	cytoplasm	Binds ATP, opioids and phosphatidylethanolamine. Inhibits the kinase activity of RAF/MEK complex
TRPV2-Cub	SLC44A2	Choline transporter-like protein 2	Q8IWA5	plasma membrane	Transports choline
TRPV2-Cub	Opalin	opalin	Q96PE5	plasma membrane of CNS	Involved in temporal lobe epilepsy and spastic paraplegia
TRPV2-Cub	CDH6	cadherin 6	P55285	plasma membrane	Calcium dependent cell adhesion proteins
TRPV2-Cub	INPP5F	phosphatidylinositide phosphatase SAC2	Q9Y2H2	cytoplasm	Hydrolyzes phosphatidylinositol 4,5-bisphosphate
TRPV2-Cub	PIP4K2B	phosphatidylinositol 5 phosphate 4 kinase type 2 beta	P78356	plasma membrane	Participates in the biosynthesis of phosphatidylinositol 4,5-bisphosphate
TRPV2-Cub	ARF1	ADP ribosylation factor 1	P84077	cytoplasm	GTP-binding protein, an ADP-ribosyltransferase. Involved in protein trafficking among different compartments
TRPV2-Cub	PLP1	myelin proteolipid protein	P60201	plasma membrane	Cause of leukodystrophy hypomyelinating type 1 and spastic paraplegia X-linked type 2
TRPV2-Cub	SDC3	syndecan 3	O75056	plasma membrane	Cell surface proteoglycan that may bear heparan sulfate
TRPV2-Cub	CACNG3	voltage dependent calcium channel gamma 3 subunit	O60359	plasma membrane	Voltage gated channel, Calcium channel
TRPV2-Cub	PI16	peptidase inhibitor 16	Q6UXB8	plasma membrane	Putative serine protease inhibitor. Highly expressed in cardiac hypertrophy
TRPV2-Cub	SACM1L	phsphatidylinositide phosphatase SAC1	Q9NTJ5	plasma membrane/RE	Phosphoinositide phosphatase that hydrolyzes PtdIns3P and PtdIns4P
TRPV2-Cub	SHISA6	protein shisa6 homolog	Q6ZSJ9	plasma membrane	Antagonistic to Wnt and Fgf signalings. Regulates short term membrane plasticity
TRPV2-Cub	ARL15	ADP ribosylation factor like protein 15	Q9NXU5	cytoplasm	GTP-binding protein, an ADP-ribosyltransferase. Involved in protein trafficking among different compartments
TRPV2-Cub	ALDH1A3	aldehyde dehydrogenase family 1 member A3	P47895	cytoplasm	Recognizes as substrates free retinal and cellular retinol-binding protein-bound retinal
