# Supplementary material for: A TRPV2 interactome-based signature for prognosis in glioblastoma patients
Source: Oncotarget. 2018 Apr 6;9(26):18400–9. doi: 10.18632/oncotarget.24843 (PMC5915080; doi:10.18632/oncotarget.24843)
Supplement: Supplementary file 3 [file oncotarget-09-18400-s003.xlsx]

## Sheet: Hoja1
GeneMANIA Results
Plugin Version	3.4.0 (20150529-1245)
Data Version	2014-08-12
Report Generated	Sat Feb 18 16:21:33 CET 2017
Gene	Score	Description
SHISA6		shisa family member 6 [Source:HGNC Symbol;Acc:34491]
SYT9		synaptotagmin IX [Source:HGNC Symbol;Acc:19265]
PI16		peptidase inhibitor 16 [Source:HGNC Symbol;Acc:21245]
PIP4K2B		phosphatidylinositol-5-phosphate 4-kinase, type II, beta [Source:HGNC Symbol;Acc:8998]
INPP5F		inositol polyphosphate-5-phosphatase F [Source:HGNC Symbol;Acc:17054]
SLC44A2		solute carrier family 44 (choline transporter), member 2 [Source:HGNC Symbol;Acc:17292]
ALDH1A3		aldehyde dehydrogenase 1 family, member A3 [Source:HGNC Symbol;Acc:409]
OPALIN		oligodendrocytic myelin paranodal and inner loop protein [Source:HGNC Symbol;Acc:20707]
ARL15		ADP-ribosylation factor-like 15 [Source:HGNC Symbol;Acc:25945]
FGF1		fibroblast growth factor 1 (acidic) [Source:HGNC Symbol;Acc:3665]
TRPV2		transient receptor potential cation channel, subfamily V, member 2 [Source:HGNC Symbol;Acc:18082]
NTM		neurotrimin [Source:HGNC Symbol;Acc:17941]
ST18		suppression of tumorigenicity 18 (breast carcinoma) (zinc finger protein) [Source:HGNC Symbol;Acc:18695]
PEBP1		phosphatidylethanolamine binding protein 1 [Source:HGNC Symbol;Acc:8630]
CDH6		cadherin 6, type 2, K-cadherin (fetal kidney) [Source:HGNC Symbol;Acc:1765]
ARF1		ADP-ribosylation factor 1 [Source:HGNC Symbol;Acc:652]
ABR		active BCR-related [Source:HGNC Symbol;Acc:81]
SDC3		syndecan 3 [Source:HGNC Symbol;Acc:10660]
SACM1L		SAC1 suppressor of actin mutations 1-like (yeast) [Source:HGNC Symbol;Acc:17059]
KCNJ10		potassium inwardly-rectifying channel, subfamily J, member 10 [Source:HGNC Symbol;Acc:6256]
CACNG3		calcium channel, voltage-dependent, gamma subunit 3 [Source:HGNC Symbol;Acc:1407]
PLP1		proteolipid protein 1 [Source:HGNC Symbol;Acc:9086]
SNAP25		synaptosomal-associated protein, 25kDa [Source:HGNC Symbol;Acc:11132]
FIG4	3.71	FIG4 homolog, SAC1 lipid phosphatase domain containing (S. cerevisiae) [Source:HGNC Symbol;Acc:16873]
PEBP4	3.45	phosphatidylethanolamine-binding protein 4 [Source:HGNC Symbol;Acc:28319]
MRPL38	3.44	mitochondrial ribosomal protein L38 [Source:HGNC Symbol;Acc:14033]
GPM6B	2.92	glycoprotein M6B [Source:HGNC Symbol;Acc:4461]
MYT1	2.86	myelin transcription factor 1 [Source:HGNC Symbol;Acc:7622]
MYT1L	2.65	myelin transcription factor 1-like [Source:HGNC Symbol;Acc:7623]
GPM6A	2.55	glycoprotein M6A [Source:HGNC Symbol;Acc:4460]
TPRG1L	2.36	tumor protein p63 regulated 1-like [Source:HGNC Symbol;Acc:27007]
TPRG1	2.35	tumor protein p63 regulated 1 [Source:HGNC Symbol;Acc:24759]
SLC44A1	1.92	solute carrier family 44 (choline transporter), member 1 [Source:HGNC Symbol;Acc:18798]
SLC44A5	1.92	solute carrier family 44, member 5 [Source:HGNC Symbol;Acc:28524]
SLC44A3	1.88	solute carrier family 44, member 3 [Source:HGNC Symbol;Acc:28689]
SLC44A4	1.59	solute carrier family 44, member 4 [Source:HGNC Symbol;Acc:13941]
SLC50A1	1.58	solute carrier family 50 (sugar efflux transporter), member 1 [Source:HGNC Symbol;Acc:30657]
SDC2	1.35	syndecan 2 [Source:HGNC Symbol;Acc:10659]
PIP5KL1	1.31	phosphatidylinositol-4-phosphate 5-kinase-like 1 [Source:HGNC Symbol;Acc:28711]
SDC1	1.3	syndecan 1 [Source:HGNC Symbol;Acc:10658]
TRPV1	1.28	transient receptor potential cation channel, subfamily V, member 1 [Source:HGNC Symbol;Acc:12716]
PIP4K2A	1.26	phosphatidylinositol-5-phosphate 4-kinase, type II, alpha [Source:HGNC Symbol;Acc:8997]
SDC4	1.25	syndecan 4 [Source:HGNC Symbol;Acc:10661]
Network Group	Network	Weight	Title	Authors	Year	Publication	PMID	URL	Processing Method	Interactions	Source	Source URL	Tags
Co-expression		46.93
	Mallon-McKay-2013	17	StemCellDB: the human pluripotent stem cell database at the National Institutes of Health.	Mallon, Chenoweth, Johnson, Hamilton, Tesar, Yavatkar, Tyson, Park, Chen, Fann, McKay	2013	Stem Cell Res	23117585	http://www.ncbi.nlm.nih.gov/pubmed/23117585	Pearson correlation	567140	GEO	http://www.ncbi.nlm.nih.gov/projects/geo/query/acc.cgi?acc=GSE32923	Cultured Cells,Stem Cells,Cell Line
	Innocenti-Brown-2011	10.75	Identification, replication, and functional fine-mapping of expression quantitative trait loci in primary human liver tissue.	Innocenti, Cooper, Stanaway, Gamazon, Smith, Mirkov, Ramirez, Liu, Lin, Moloney, Aldred, Trinklein, Schuetz, Nickerson, Thummel, Rieder, Rettie, Ratain, Cox, Brown	2011	PLoS Genet	21637794	http://www.ncbi.nlm.nih.gov/pubmed/21637794	Pearson correlation	579361	GEO	http://www.ncbi.nlm.nih.gov/projects/geo/query/acc.cgi?acc=GSE25935	Epithelial Cells,Cultured Cells,Cell Line,Liver,Cancer
	Roth-Zlotnik-2006	5.29	Gene expression analyses reveal molecular relationships among 20 regions of the human CNS.	Roth, Hevezi, Lee, Willhite, Lechner, Foster, Zlotnik	2006	Neurogenetics	16572319	http://www.ncbi.nlm.nih.gov/pubmed/16572319	Pearson correlation	666614	GEO	http://www.ncbi.nlm.nih.gov/projects/geo/query/acc.cgi?acc=GSE3526
	Ramaswamy-Golub-2001	4.01	Multiclass cancer diagnosis using tumor gene expression signatures.	Ramaswamy, Tamayo, Rifkin, Mukherjee, Yeang, Angelo, Ladd, Reich, Latulippe, Mesirov, Poggio, Gerald, Loda, Lander, Golub	2001	Proc Natl Acad Sci U S A	11742071	http://www.ncbi.nlm.nih.gov/pubmed/11742071	Pearson correlation	270142	SUPPLEMENTARY_MATERIAL		Cancer
	Rieger-Chu-2004	3.32	Toxicity from radiation therapy associated with abnormal transcriptional responses to DNA damage.	Rieger, Hong, Tusher, Tang, Tibshirani, Chu	2004	Proc Natl Acad Sci U S A	15096622	http://www.ncbi.nlm.nih.gov/pubmed/15096622	Pearson correlation	259055	GEO	http://www.ncbi.nlm.nih.gov/projects/geo/query/acc.cgi?acc=GSE1725	Cultured Cells,Cell Line
	Perou-Botstein-1999	3.25	Distinctive gene expression patterns in human mammary epithelial cells and breast cancers.	Perou, Jeffrey, van de Rijn, Rees, Eisen, Ross, Pergamenschikov, Williams, Zhu, Lee, Lashkari, Shalon, Brown, Botstein	1999	Proc Natl Acad Sci U S A	10430922	http://www.ncbi.nlm.nih.gov/pubmed/10430922	Pearson correlation	62886	SUPPLEMENTARY_MATERIAL		Cultured Cells,Cancer,Epithelial Cells,Signal Transduction,Breast,Stromal Cells,Transcription Factors,Breast Cancer
	Wu-Garvey-2007	2.89	The effect of insulin on expression of genes and biochemical pathways in human skeletal muscle.	Wu, Wang, Cui, Maianu, Rhees, Rosinski, So, Willi, Osier, Hill, Page, Allison, Martin, Garvey	2007	Endocrine	17709892	http://www.ncbi.nlm.nih.gov/pubmed/17709892	Pearson correlation	260762	GEO	http://www.ncbi.nlm.nih.gov/projects/geo/query/acc.cgi?acc=GSE22309	Transcription Factors,Muscle,Cultured Cells
	Wang-Maris-2006	0.41	Integrative genomics identifies distinct molecular classes of neuroblastoma and shows that multiple genes are targeted by regional alterations in DNA copy number.	Wang, Diskin, Rappaport, Attiyeh, Mosse, Shue, Seiser, Jagannathan, Shusterman, Bansal, Khazi, Winter, Okawa, Grant, Cnaan, Zhao, Cheung, Gerald, London, Matthay, Brodeur, Maris	2006	Cancer Res	16778177	http://www.ncbi.nlm.nih.gov/pubmed/16778177	Pearson correlation	264234	GEO	http://www.ncbi.nlm.nih.gov/projects/geo/query/acc.cgi?acc=GSE3960	Transcription Factors,Cancer
Co-localization		21.95
	Johnson-Shoemaker-2003	20.89	Genome-wide survey of human alternative pre-mRNA splicing with exon junction microarrays.	Johnson, Castle, Garrett-Engele, Kan, Loerch, Armour, Santos, Schadt, Stoughton, Shoemaker	2003	Science	14684825	http://www.ncbi.nlm.nih.gov/pubmed/14684825	Pearson correlation	426640	GEO	http://www.ncbi.nlm.nih.gov/geo/	Cultured Cells,Cell Line
	Schadt-Shoemaker-2004	1.06	A comprehensive transcript index of the human genome generated using microarrays and computational approaches.	Schadt, Edwards, GuhaThakurta, Holder, Ying, Svetnik, Leonardson, Hart, Russell, Li, Cavet, Castle, McDonagh, Kan, Chen, Kasarskis, Margarint, Caceres, Johnson, Armour, Garrett-Engele, Tsinoremas, Shoemaker	2004	Genome Biol	15461792	http://www.ncbi.nlm.nih.gov/pubmed/15461792	Pearson correlation	60216	GEO	http://www.ncbi.nlm.nih.gov/geo/
Shared protein domains		16.84
	INTERPRO	14.74							Pearson correlation	562560	INTERPRO	http://www.ebi.ac.uk/interpro/
	PFAM	2.1							Pearson correlation	543464	PFAM	http://pfam.sanger.ac.uk/
Genetic interactions		10.15
	Lin-Smith-2010	10.15	A genome-wide map of human genetic interactions inferred from radiation hybrid genotypes.	Lin, Wang, Ahn, Park, Smith	2010	Genome Res	20508145	http://www.ncbi.nlm.nih.gov/pubmed/20508145		4836794	SUPPLEMENTARY_MATERIAL
Physical interactions		4.13
	IREF-SMALL-SCALE-STUDIES	2.18							Direct interaction	69119	IREF	http://irefindex.uio.no/wiki/iRefIndex
	IREF-HPRD	1.96							Direct interaction	34112	IREF	http://irefindex.uio.no/wiki/iRefIndex
Gene 1	Gene 2	Weight	Type	Source
ABR	SLC44A2	0.05569584214190907	Co-expression	Innocenti-Brown-2011
ABR	TRPV2	0.03364368461055493	Co-expression	Innocenti-Brown-2011
FIG4	INPP5F	0.1898491401490633	Co-expression	Innocenti-Brown-2011
FIG4	SACM1L	0.06608071665685264	Co-expression	Innocenti-Brown-2011
GPM6B	PLP1	0.2755254626598875	Co-expression	Innocenti-Brown-2011
PLP1	PI16	0.28087038061461017	Co-expression	Innocenti-Brown-2011
SDC2	TPRG1L	0.04843815749420271	Co-expression	Innocenti-Brown-2011
ST18	SHISA6	0.14094902189331288	Co-expression	Innocenti-Brown-2011
TRPV1	PEBP1	0.15148461720253462	Co-expression	Innocenti-Brown-2011
TRPV1	TPRG1	0.14975617718932877	Co-expression	Innocenti-Brown-2011
CACNG3	KCNJ10	0.2795074782134532	Co-expression	Mallon-McKay-2013
FGF1	OPALIN	0.13664586169507417	Co-expression	Mallon-McKay-2013
GPM6A	SNAP25	0.15650726818387156	Co-expression	Mallon-McKay-2013
GPM6A	ST18	0.45964131518754314	Co-expression	Mallon-McKay-2013
GPM6B	FGF1	0.3501395271614133	Co-expression	Mallon-McKay-2013
GPM6B	PLP1	0.15611770093637056	Co-expression	Mallon-McKay-2013
MRPL38	PEBP1	0.19969340603121247	Co-expression	Mallon-McKay-2013
MYT1L	OPALIN	0.052735312973274155	Co-expression	Mallon-McKay-2013
MYT1L	SNAP25	0.057063661585162316	Co-expression	Mallon-McKay-2013
MYT1L	ST18	0.12654161459374158	Co-expression	Mallon-McKay-2013
NTM	OPALIN	0.10487391753672036	Co-expression	Mallon-McKay-2013
PIP4K2A	GPM6B	0.35362449553562336	Co-expression	Mallon-McKay-2013
PIP4K2A	PLP1	0.20197476123106675	Co-expression	Mallon-McKay-2013
PIP4K2A	SNAP25	0.14345981321600476	Co-expression	Mallon-McKay-2013
PLP1	FGF1	0.19478177130716226	Co-expression	Mallon-McKay-2013
PLP1	OPALIN	0.07176257769173408	Co-expression	Mallon-McKay-2013
SNAP25	FGF1	0.14662940707271954	Co-expression	Mallon-McKay-2013
SNAP25	OPALIN	0.05776295102309669	Co-expression	Mallon-McKay-2013
SNAP25	PLP1	0.07791390865281249	Co-expression	Mallon-McKay-2013
ST18	OPALIN	0.1221177978611211	Co-expression	Mallon-McKay-2013
KCNJ10	ALDH1A3	0.03470315388911639	Co-expression	Perou-Botstein-1999
PIP4K2A	SLC50A1	0.025756429916907114	Co-expression	Perou-Botstein-1999
SLC50A1	SYT9	0.0229411867700668	Co-expression	Perou-Botstein-1999
ABR	SLC44A2	0.07405570520382726	Co-expression	Ramaswamy-Golub-2001
SDC4	SDC1	0.07997879607637061	Co-expression	Ramaswamy-Golub-2001
GPM6A	INPP5F	0.05002186065250491	Co-expression	Rieger-Chu-2004
KCNJ10	FGF1	0.05387543959741785	Co-expression	Rieger-Chu-2004
MYT1	ALDH1A3	0.03439568098926005	Co-expression	Rieger-Chu-2004
MYT1L	SDC3	0.025270341449628926	Co-expression	Rieger-Chu-2004
CACNG3	ABR	0.03310292842354428	Co-expression	Roth-Zlotnik-2006
GPM6A	ABR	0.07418456335089023	Co-expression	Roth-Zlotnik-2006
GPM6B	FGF1	0.01711561690484671	Co-expression	Roth-Zlotnik-2006
GPM6B	KCNJ10	0.01666303313193283	Co-expression	Roth-Zlotnik-2006
GPM6B	OPALIN	0.024219475323682	Co-expression	Roth-Zlotnik-2006
GPM6B	PLP1	0.008420898848618207	Co-expression	Roth-Zlotnik-2006
GPM6B	SHISA6	0.0274161653938428	Co-expression	Roth-Zlotnik-2006
MYT1	SYT9	0.16908590116812866	Co-expression	Roth-Zlotnik-2006
PIP4K2A	PLP1	0.025975251879140505	Co-expression	Roth-Zlotnik-2006
PLP1	FGF1	0.013427659993694602	Co-expression	Roth-Zlotnik-2006
PLP1	KCNJ10	0.013616030091112105	Co-expression	Roth-Zlotnik-2006
PLP1	OPALIN	0.02002446841696442	Co-expression	Roth-Zlotnik-2006
PLP1	SDC3	0.023389921187493168	Co-expression	Roth-Zlotnik-2006
PLP1	SHISA6	0.02127953999454675	Co-expression	Roth-Zlotnik-2006
PLP1	ST18	0.03348785375274084	Co-expression	Roth-Zlotnik-2006
SDC4	SLC44A3	0.0786462419351072	Co-expression	Roth-Zlotnik-2006
SLC44A3	ARL15	0.08277969786227318	Co-expression	Roth-Zlotnik-2006
SLC50A1	ARF1	0.09621363763875164	Co-expression	Roth-Zlotnik-2006
GPM6B	PLP1	0.007340440803018935	Co-expression	Wang-Maris-2006
SNAP25	INPP5F	0.0037000496218983557	Co-expression	Wang-Maris-2006
GPM6A	PLP1	0.013151153176948965	Co-expression	Wu-Garvey-2007
PIP4K2A	SNAP25	0.03715733919477408	Co-expression	Wu-Garvey-2007
PIP4K2A	ST18	0.03964934575781094	Co-expression	Wu-Garvey-2007
SNAP25	INPP5F	0.042863726591629736	Co-expression	Wu-Garvey-2007
CACNG3	ABR	0.2213046583220104	Co-localization	Johnson-Shoemaker-2003
FIG4	NTM	0.09624102506116688	Co-localization	Johnson-Shoemaker-2003
FIG4	OPALIN	0.1422232565612309	Co-localization	Johnson-Shoemaker-2003
GPM6A	ABR	0.13922545810587086	Co-localization	Johnson-Shoemaker-2003
GPM6A	CACNG3	0.067603415039893	Co-localization	Johnson-Shoemaker-2003
GPM6A	PIP4K2B	0.15379806462227222	Co-localization	Johnson-Shoemaker-2003
GPM6A	PLP1	0.0322903863813945	Co-localization	Johnson-Shoemaker-2003
GPM6A	SNAP25	0.02987436241791008	Co-localization	Johnson-Shoemaker-2003
NTM	INPP5F	0.1434341873393401	Co-localization	Johnson-Shoemaker-2003
NTM	OPALIN	0.055564868612058574	Co-localization	Johnson-Shoemaker-2003
PIP4K2A	OPALIN	0.11876663170794315	Co-localization	Johnson-Shoemaker-2003
PIP4K2A	PLP1	0.05875419848502283	Co-localization	Johnson-Shoemaker-2003
PIP4K2A	ST18	0.1215818983678306	Co-localization	Johnson-Shoemaker-2003
PLP1	FGF1	0.10886873053568549	Co-localization	Johnson-Shoemaker-2003
PLP1	INPP5F	0.11304595622703331	Co-localization	Johnson-Shoemaker-2003
PLP1	NTM	0.03376370479124782	Co-localization	Johnson-Shoemaker-2003
PLP1	OPALIN	0.04851779476875995	Co-localization	Johnson-Shoemaker-2003
PLP1	ST18	0.049291358505252195	Co-localization	Johnson-Shoemaker-2003
SDC3	ABR	0.398369859537423	Co-localization	Johnson-Shoemaker-2003
SNAP25	ABR	0.09167088073221129	Co-localization	Johnson-Shoemaker-2003
SNAP25	CACNG3	0.045250659513972016	Co-localization	Johnson-Shoemaker-2003
SNAP25	PIP4K2B	0.1059944944598629	Co-localization	Johnson-Shoemaker-2003
SNAP25	PLP1	0.022095619295307237	Co-localization	Johnson-Shoemaker-2003
ST18	FGF1	0.22060463365998537	Co-localization	Johnson-Shoemaker-2003
ST18	NTM	0.05543124124971552	Co-localization	Johnson-Shoemaker-2003
ST18	OPALIN	0.09427366874590046	Co-localization	Johnson-Shoemaker-2003
TRPV1	KCNJ10	0.16283965904569309	Co-localization	Johnson-Shoemaker-2003
PLP1	KCNJ10	0.005989043962658952	Co-localization	Schadt-Shoemaker-2004
ARL15	SHISA6	0.004618642145294843	Genetic interactions	Lin-Smith-2010
CACNG3	ARF1	0.007355420652322713	Genetic interactions	Lin-Smith-2010
CACNG3	PIP4K2B	0.013106857038822558	Genetic interactions	Lin-Smith-2010
CACNG3	SACM1L	0.007450449009178048	Genetic interactions	Lin-Smith-2010
CACNG3	TRPV2	0.022936752832960802	Genetic interactions	Lin-Smith-2010
FGF1	SYT9	0.007031437811107849	Genetic interactions	Lin-Smith-2010
GPM6A	CACNG3	0.003737001492872472	Genetic interactions	Lin-Smith-2010
GPM6A	FGF1	0.004166218252071122	Genetic interactions	Lin-Smith-2010
GPM6A	GPM6B	0.007855490193251028	Genetic interactions	Lin-Smith-2010
GPM6A	MRPL38	0.01180558890762961	Genetic interactions	Lin-Smith-2010
GPM6B	ARF1	0.015461709910463537	Genetic interactions	Lin-Smith-2010
GPM6B	CACNG3	0.01035721345059681	Genetic interactions	Lin-Smith-2010
KCNJ10	ALDH1A3	0.04592997423157259	Genetic interactions	Lin-Smith-2010
KCNJ10	SYT9	0.009230652921174181	Genetic interactions	Lin-Smith-2010
KCNJ10	TRPV2	0.03356904019026307	Genetic interactions	Lin-Smith-2010
MYT1L	INPP5F	0.008340227757560478	Genetic interactions	Lin-Smith-2010
MYT1L	PLP1	0.014391235651760783	Genetic interactions	Lin-Smith-2010
MYT1L	SHISA6	0.005666381377623154	Genetic interactions	Lin-Smith-2010
OPALIN	SLC44A2	0.10008584817399746	Genetic interactions	Lin-Smith-2010
PIP4K2A	GPM6A	0.002742187950759399	Genetic interactions	Lin-Smith-2010
PIP4K2A	SLC44A1	0.0036569966768492342	Genetic interactions	Lin-Smith-2010
PIP4K2A	SNAP25	0.004445206102553497	Genetic interactions	Lin-Smith-2010
PIP4K2A	SYT9	0.004628064504056703	Genetic interactions	Lin-Smith-2010
PIP4K2A	TPRG1	0.004168491045660781	Genetic interactions	Lin-Smith-2010
SDC1	ARF1	0.010753137461892347	Genetic interactions	Lin-Smith-2010
SDC1	ARL15	0.006753942506214315	Genetic interactions	Lin-Smith-2010
SDC1	FGF1	0.008030440053014785	Genetic interactions	Lin-Smith-2010
SDC1	GPM6A	0.005463248640998367	Genetic interactions	Lin-Smith-2010
SDC2	SLC44A1	0.01006209358124407	Genetic interactions	Lin-Smith-2010
SDC2	SNAP25	0.012230823772638552	Genetic interactions	Lin-Smith-2010
SDC2	SYT9	0.012733949900396271	Genetic interactions	Lin-Smith-2010
SDC3	ARL15	0.00837752130759425	Genetic interactions	Lin-Smith-2010
SDC3	CDH6	0.010366438162288414	Genetic interactions	Lin-Smith-2010
SDC3	SLC44A2	0.029289636640165	Genetic interactions	Lin-Smith-2010
SDC3	ST18	0.010018340605882818	Genetic interactions	Lin-Smith-2010
SDC3	TRPV2	0.041592762015508614	Genetic interactions	Lin-Smith-2010
SDC4	SDC1	0.017209217265569676	Genetic interactions	Lin-Smith-2010
SLC44A1	CACNG3	0.004983684762031709	Genetic interactions	Lin-Smith-2010
SLC44A3	ARF1	0.011091238626266266	Genetic interactions	Lin-Smith-2010
SLC44A3	ARL15	0.006966300545403862	Genetic interactions	Lin-Smith-2010
SLC44A3	PI16	0.0184563862324621	Genetic interactions	Lin-Smith-2010
SLC44A3	SDC3	0.013472596885882003	Genetic interactions	Lin-Smith-2010
SLC44A5	SACM1L	0.00890436449290957	Genetic interactions	Lin-Smith-2010
SLC44A5	SHISA6	0.0058870541838460235	Genetic interactions	Lin-Smith-2010
SLC44A5	ST18	0.006602835559990116	Genetic interactions	Lin-Smith-2010
SLC44A5	SYT9	0.007537822604313891	Genetic interactions	Lin-Smith-2010
SNAP25	CDH6	0.007028598665599384	Genetic interactions	Lin-Smith-2010
SNAP25	PIP4K2B	0.016114750011546063	Genetic interactions	Lin-Smith-2010
SNAP25	SHISA6	0.006056232985507558	Genetic interactions	Lin-Smith-2010
SNAP25	ST18	0.00679258383791402	Genetic interactions	Lin-Smith-2010
SYT9	SHISA6	0.006305362242862097	Genetic interactions	Lin-Smith-2010
TPRG1	FGF1	0.006333206549405467	Genetic interactions	Lin-Smith-2010
TPRG1	PIP4K2B	0.015111603385331868	Genetic interactions	Lin-Smith-2010
TPRG1	SHISA6	0.005679230505245855	Genetic interactions	Lin-Smith-2010
TPRG1	SYT9	0.007271724060828738	Genetic interactions	Lin-Smith-2010
SLC50A1	TRPV2	1.62634e+16	Physical interactions	IREF-HPRD
SNAP25	SYT9	0.15252186079819963	Physical interactions	IREF-HPRD
TRPV1	SYT9	0.5567759864578087	Physical interactions	IREF-HPRD
TRPV1	TRPV2	0.727350304463411	Physical interactions	IREF-HPRD
SDC1	SDC2	0.08641328199092173	Physical interactions	IREF-SMALL-SCALE-STUDIES
SDC1	SDC3	0.1293296770844385	Physical interactions	IREF-SMALL-SCALE-STUDIES
SDC2	SDC3	0.0847295613078694	Physical interactions	IREF-SMALL-SCALE-STUDIES
SDC4	SDC2	0.09598654195099392	Physical interactions	IREF-SMALL-SCALE-STUDIES
SDC4	SDC3	0.14365740851027942	Physical interactions	IREF-SMALL-SCALE-STUDIES
SLC50A1	TRPV2	1.89794e+16	Physical interactions	IREF-SMALL-SCALE-STUDIES
SNAP25	SYT9	0.1822999942445797	Physical interactions	IREF-SMALL-SCALE-STUDIES
TRPV1	SYT9	0.5091949866148018	Physical interactions	IREF-SMALL-SCALE-STUDIES
TRPV1	TRPV2	0.6105387987882173	Physical interactions	IREF-SMALL-SCALE-STUDIES
ARF1	ARL15	0.2794763661943623	Shared protein domains	INTERPRO
FIG4	INPP5F	3.70831e+16	Shared protein domains	INTERPRO
FIG4	SACM1L	6416974002591340	Shared protein domains	INTERPRO
GPM6A	GPM6B	7.36841e+16	Shared protein domains	INTERPRO
GPM6A	PLP1	7.36841e+16	Shared protein domains	INTERPRO
GPM6B	PLP1	7.36841e+16	Shared protein domains	INTERPRO
MRPL38	PEBP1	7.36841e+16	Shared protein domains	INTERPRO
MRPL38	PEBP4	7.36841e+16	Shared protein domains	INTERPRO
MYT1	ST18	6010782136777430	Shared protein domains	INTERPRO
MYT1L	MYT1	6010782136777430	Shared protein domains	INTERPRO
MYT1L	ST18	6010782136777430	Shared protein domains	INTERPRO
PEBP4	PEBP1	7.36841e+16	Shared protein domains	INTERPRO
PIP4K2A	PIP4K2B	2.31548e+16	Shared protein domains	INTERPRO
PIP4K2A	PIP5KL1	2.31548e+16	Shared protein domains	INTERPRO
PIP5KL1	PIP4K2B	2.31548e+16	Shared protein domains	INTERPRO
SACM1L	INPP5F	3.70831e+16	Shared protein domains	INTERPRO
SDC1	SDC2	2986671852997120	Shared protein domains	INTERPRO
SDC1	SDC3	2986671852997120	Shared protein domains	INTERPRO
SDC2	SDC3	2986671852997120	Shared protein domains	INTERPRO
SDC4	SDC1	2986671852997120	Shared protein domains	INTERPRO
SDC4	SDC2	2986671852997120	Shared protein domains	INTERPRO
SDC4	SDC3	2986671852997120	Shared protein domains	INTERPRO
SLC44A1	SLC44A2	3.6842e+16	Shared protein domains	INTERPRO
SLC44A3	SLC44A1	3.6842e+16	Shared protein domains	INTERPRO
SLC44A3	SLC44A2	3.6842e+16	Shared protein domains	INTERPRO
SLC44A3	SLC44A5	3.6842e+16	Shared protein domains	INTERPRO
SLC44A4	SLC44A1	3.6842e+16	Shared protein domains	INTERPRO
SLC44A4	SLC44A2	3.6842e+16	Shared protein domains	INTERPRO
SLC44A4	SLC44A3	3.6842e+16	Shared protein domains	INTERPRO
SLC44A4	SLC44A5	3.6842e+16	Shared protein domains	INTERPRO
SLC44A5	SLC44A1	3.6842e+16	Shared protein domains	INTERPRO
SLC44A5	SLC44A2	3.6842e+16	Shared protein domains	INTERPRO
TPRG1	INPP5F	471601561713277	Shared protein domains	INTERPRO
TPRG1	TPRG1L	9207948760420110	Shared protein domains	INTERPRO
TPRG1L	INPP5F	471601561713277	Shared protein domains	INTERPRO
TRPV1	TRPV2	0.5772629507991064	Shared protein domains	INTERPRO
ARF1	ARL15	0.03120430248482712	Shared protein domains	PFAM
FIG4	INPP5F	0.47373402222768435	Shared protein domains	PFAM
FIG4	SACM1L	0.7856866450965185	Shared protein domains	PFAM
GPM6A	GPM6B	1.04952e+16	Shared protein domains	PFAM
GPM6A	PLP1	1.04952e+16	Shared protein domains	PFAM
GPM6B	PLP1	1.04952e+16	Shared protein domains	PFAM
MRPL38	PEBP1	1.04952e+16	Shared protein domains	PFAM
MRPL38	PEBP4	1.04952e+16	Shared protein domains	PFAM
MYT1	ST18	0.7573462931157718	Shared protein domains	PFAM
MYT1L	MYT1	0.7573462931157718	Shared protein domains	PFAM
MYT1L	ST18	0.7573462931157718	Shared protein domains	PFAM
PEBP4	PEBP1	1.04952e+16	Shared protein domains	PFAM
PIP4K2A	PIP4K2B	0.329308082616639	Shared protein domains	PFAM
PIP4K2A	PIP5KL1	0.329308082616639	Shared protein domains	PFAM
PIP5KL1	PIP4K2B	0.329308082616639	Shared protein domains	PFAM
SACM1L	INPP5F	0.47373402222768435	Shared protein domains	PFAM
SDC1	SDC2	0.6996827637938886	Shared protein domains	PFAM
SDC1	SDC3	0.6996827637938886	Shared protein domains	PFAM
SDC2	SDC3	0.6996827637938886	Shared protein domains	PFAM
SDC4	SDC1	0.6996827637938886	Shared protein domains	PFAM
SDC4	SDC2	0.6996827637938886	Shared protein domains	PFAM
SDC4	SDC3	0.6996827637938886	Shared protein domains	PFAM
SLC44A1	SLC44A2	0.5247620572062884	Shared protein domains	PFAM
SLC44A3	SLC44A1	0.5247620572062884	Shared protein domains	PFAM
SLC44A3	SLC44A2	0.5247620572062884	Shared protein domains	PFAM
SLC44A3	SLC44A5	0.5247620572062884	Shared protein domains	PFAM
SLC44A4	SLC44A1	0.5247620572062884	Shared protein domains	PFAM
SLC44A4	SLC44A2	0.5247620572062884	Shared protein domains	PFAM
SLC44A4	SLC44A3	0.5247620572062884	Shared protein domains	PFAM
SLC44A4	SLC44A5	0.5247620572062884	Shared protein domains	PFAM
SLC44A5	SLC44A1	0.5247620572062884	Shared protein domains	PFAM
SLC44A5	SLC44A2	0.5247620572062884	Shared protein domains	PFAM
TPRG1	INPP5F	0.6500439212777741	Shared protein domains	PFAM
TPRG1	TPRG1L	1.31149e+16	Shared protein domains	PFAM
TPRG1L	INPP5F	0.6500439212777741	Shared protein domains	PFAM
Gene	GO ids
ABR
ALDH1A3	GO:0001523	GO:0006720	GO:0006721	GO:0016101
ARF1	GO:0006644	GO:0006650	GO:0006661	GO:0008654	GO:0045017	GO:0046474	GO:0046486	GO:0046488
ARL15
CACNG3
CDH6
FGF1	GO:0006066	GO:0046165	GO:1901617
FIG4	GO:0006644	GO:0006650	GO:0006661	GO:0008654	GO:0045017	GO:0046474	GO:0046486	GO:0046488
GPM6A
GPM6B
INPP5F
KCNJ10
MRPL38
MYT1
MYT1L
NTM
OPALIN
PEBP1
PEBP4
PI16
PIP4K2A	GO:0006644	GO:0006650	GO:0006661	GO:0008654	GO:0045017	GO:0046474	GO:0046486	GO:0046488
PIP4K2B	GO:0006644	GO:0006650	GO:0006661	GO:0008654	GO:0045017	GO:0046474	GO:0046486	GO:0046488
PIP5KL1
PLP1
SACM1L	GO:0006644	GO:0006650	GO:0006661	GO:0008654	GO:0045017	GO:0046474	GO:0046486	GO:0046488
SDC1	GO:0001523	GO:0005775	GO:0005796	GO:0006023	GO:0006024	GO:0006026	GO:0006027	GO:0006029	GO:0006720	GO:0006721	GO:0007602	GO:0007603	GO:0009581	GO:0009582	GO:0009583	GO:0009584	GO:0016101	GO:0030204	GO:0043202	GO:0050654
SDC2	GO:0001523	GO:0005775	GO:0005796	GO:0006023	GO:0006024	GO:0006026	GO:0006027	GO:0006029	GO:0006720	GO:0006721	GO:0007602	GO:0007603	GO:0009581	GO:0009582	GO:0009583	GO:0009584	GO:0016101	GO:0030204	GO:0043202	GO:0050654
SDC3	GO:0001523	GO:0005775	GO:0005796	GO:0006023	GO:0006024	GO:0006026	GO:0006027	GO:0006029	GO:0006720	GO:0006721	GO:0007602	GO:0007603	GO:0009581	GO:0009582	GO:0009583	GO:0009584	GO:0016101	GO:0030204	GO:0043202	GO:0050654
SDC4	GO:0001523	GO:0005775	GO:0005796	GO:0006023	GO:0006024	GO:0006026	GO:0006027	GO:0006029	GO:0006720	GO:0006721	GO:0007602	GO:0007603	GO:0009581	GO:0009582	GO:0009583	GO:0009584	GO:0016101	GO:0030204	GO:0043202	GO:0050654
SHISA6
SLC44A1	GO:0006066	GO:0006576	GO:0006644	GO:0006650	GO:0006656	GO:0008654	GO:0009308	GO:0042439	GO:0044106	GO:0045017	GO:0046165	GO:0046470	GO:0046474	GO:0046486	GO:1901617
SLC44A2	GO:0006066	GO:0006576	GO:0006644	GO:0006650	GO:0006656	GO:0008654	GO:0009308	GO:0042439	GO:0044106	GO:0045017	GO:0046165	GO:0046470	GO:0046474	GO:0046486	GO:1901617
SLC44A3	GO:0006066	GO:0006576	GO:0006644	GO:0006650	GO:0006656	GO:0008654	GO:0009308	GO:0042439	GO:0044106	GO:0045017	GO:0046165	GO:0046470	GO:0046474	GO:0046486	GO:1901617
SLC44A4	GO:0006066	GO:0006576	GO:0006644	GO:0006650	GO:0006656	GO:0008654	GO:0009308	GO:0042439	GO:0044106	GO:0045017	GO:0046165	GO:0046470	GO:0046474	GO:0046486	GO:1901617
SLC44A5	GO:0006066	GO:0006576	GO:0006644	GO:0006650	GO:0006656	GO:0008654	GO:0009308	GO:0042439	GO:0044106	GO:0045017	GO:0046165	GO:0046470	GO:0046474	GO:0046486	GO:1901617
SLC50A1
SNAP25
ST18
SYT9
TPRG1
TPRG1L
TRPV1
TRPV2
GO id	Description	q-value	Occurrences in Sample	Occurrences in Genome
GO:0008654	phospholipid biosynthetic process	1.33527e+09	10	197
GO:0046474	glycerophospholipid biosynthetic process	1.33527e+09	10	186
GO:0045017	glycerolipid biosynthetic process	1.9039e+08	10	219
GO:0006650	glycerophospholipid metabolic process	1.9039e+08	10	216
GO:0006644	phospholipid metabolic process	4.97293e+08	10	247
GO:0046486	glycerolipid metabolic process	1.02564e+09	10	271
GO:0006656	phosphatidylcholine biosynthetic process	6.09149e+09	5	25
GO:0046165	alcohol biosynthetic process	2.2109e+11	6	101
GO:0046470	phosphatidylcholine metabolic process	4.59849e+12	5	60
GO:1901617	organic hydroxy compound biosynthetic process	6.29289e+11	6	125
GO:0001523	retinoid metabolic process	8.20202e+11	5	70
GO:0016101	diterpenoid metabolic process	8.66323e+11	5	72
GO:0042439	ethanolamine-containing compound metabolic process	9.17676e+11	5	74
GO:0006721	terpenoid metabolic process	0.0011094394729107696	5	78
GO:0006720	isoprenoid metabolic process	0.0021136490658382793	5	90
GO:0006661	phosphatidylinositol biosynthetic process	0.0023317334181460875	5	93
GO:0050654	chondroitin sulfate proteoglycan metabolic process	0.0044961750606078215	4	49
GO:0030204	chondroitin sulfate metabolic process	0.0044961750606078215	4	49
GO:0006576	cellular biogenic amine metabolic process	0.005132074658013519	5	113
GO:0006027	glycosaminoglycan catabolic process	0.005556576533752933	4	53
GO:0006026	aminoglycan catabolic process	0.006143727938648694	4	55
GO:0046488	phosphatidylinositol metabolic process	0.006449563403648137	5	122
GO:0043202	lysosomal lumen	0.012364814799940152	4	67
GO:0005775	vacuolar lumen	0.013321928688237344	4	69
GO:0006029	proteoglycan metabolic process	0.013542273507653982	4	70
GO:0006066	alcohol metabolic process	0.01822672675303993	6	264
GO:0005796	Golgi lumen	0.02579782792759124	4	84
GO:0044106	cellular amine metabolic process	0.025912053420881962	5	171
GO:0007603	phototransduction, visible light	0.027574452286453503	4	87
GO:0009308	amine metabolic process	0.028512039412253675	5	177
GO:0009584	detection of visible light	0.03494331122661041	4	94
GO:0007602	phototransduction	0.03827622266738991	4	97
GO:0006024	glycosaminoglycan biosynthetic process	0.040195208237998645	4	99
GO:0006023	aminoglycan biosynthetic process	0.04057306177425918	4	100
GO:0009583	detection of light stimulus	0.04257668727458378	4	102
GO:0009581	detection of external stimulus	0.07284554673882816	4	118
GO:0009582	detection of abiotic stimulus	0.08060350809461349	4	122
Query Parameters
Organism	H. sapiens
Network Weighting	query gene-based
Related Genes Limit	20
Related Attributes Limit	20
Input Genes	FGF1	KCNJ10	ST18	NTM	ARL15	SYT9	ALDH1A3	SACM1L	PI16	SHISA6	ABR	SLC44A2	ARF1	SNAP25	OPALIN	CACNG3	PLP1	INPP5F	TRPV2	PEBP1	CDH6	PIP4K2B	SDC3
Networks
	Innocenti-Brown-2011	Co-expression
	Mallon-McKay-2013	Co-expression
	Perou-Botstein-1999	Co-expression
	Ramaswamy-Golub-2001	Co-expression
	Rieger-Chu-2004	Co-expression
	Roth-Zlotnik-2006	Co-expression
	Wang-Maris-2006	Co-expression
	Wu-Garvey-2007	Co-expression
	Johnson-Shoemaker-2003	Co-localization
	Schadt-Shoemaker-2004	Co-localization
	Lin-Smith-2010	Genetic interactions
	IREF-HPRD	Physical interactions
	IREF-SMALL-SCALE-STUDIES	Physical interactions
	INTERPRO	Shared protein domains
	PFAM	Shared protein domains
