# Supplementary material for: A TRPV2 interactome-based signature for prognosis in glioblastoma patients
Source: Oncotarget. 2018 Apr 6;9(26):18400–9. doi: 10.18632/oncotarget.24843 (PMC5915080; doi:10.18632/oncotarget.24843)
Supplement: Supplementary file 4 [file oncotarget-09-18400-s004.xls]

## Sheet: Sheet1
hgnc_symbol	ensembl_gene_id	description
ABLIM2	ENSG00000163995	actin binding LIM protein family member 2 [Source:HGNC Symbol;Acc:HGNC:19195]
ACVR1C	ENSG00000123612	activin A receptor type 1C [Source:HGNC Symbol;Acc:HGNC:18123]
CACNB1	ENSG00000067191	calcium voltage-gated channel auxiliary subunit beta 1 [Source:HGNC Symbol;Acc:HGNC:1401]
CAMTA2	ENSG00000108509	calmodulin binding transcription activator 2 [Source:HGNC Symbol;Acc:HGNC:18807]
CAP2	ENSG00000112186	CAP adenylate cyclase-associated protein 2 (yeast) [Source:HGNC Symbol;Acc:HGNC:20039]
CASKIN1	ENSG00000167971	CASK interacting protein 1 [Source:HGNC Symbol;Acc:HGNC:20879]
CYP26B1	ENSG00000003137	cytochrome P450 family 26 subfamily B member 1 [Source:HGNC Symbol;Acc:HGNC:20581]
DLG2	ENSG00000150672	discs large MAGUK scaffold protein 2 [Source:HGNC Symbol;Acc:HGNC:2901]
DLG4	ENSG00000132535	discs large MAGUK scaffold protein 4 [Source:HGNC Symbol;Acc:HGNC:2903]
DNAJC5	ENSG00000101152	DnaJ heat shock protein family (Hsp40) member C5 [Source:HGNC Symbol;Acc:HGNC:16235]
DOC2A	ENSG00000149927	double C2 domain alpha [Source:HGNC Symbol;Acc:HGNC:2985]
EPB41L1	ENSG00000088367	erythrocyte membrane protein band 4.1 like 1 [Source:HGNC Symbol;Acc:HGNC:3378]
EPHB6	ENSG00000275482	EPH receptor B6 [Source:HGNC Symbol;Acc:HGNC:3396]
EPHB6	ENSG00000106123	EPH receptor B6 [Source:HGNC Symbol;Acc:HGNC:3396]
FBXO41	ENSG00000163013	F-box protein 41 [Source:HGNC Symbol;Acc:HGNC:29409]
ITPKA	ENSG00000137825	inositol-trisphosphate 3-kinase A [Source:HGNC Symbol;Acc:HGNC:6178]
JAKMIP1	ENSG00000152969	janus kinase and microtubule interacting protein 1 [Source:HGNC Symbol;Acc:HGNC:26460]
KALRN	ENSG00000160145	kalirin RhoGEF kinase [Source:HGNC Symbol;Acc:HGNC:4814]
KCNS1	ENSG00000124134	potassium voltage-gated channel modifier subfamily S member 1 [Source:HGNC Symbol;Acc:HGNC:6300]
LHX6	ENSG00000106852	LIM homeobox 6 [Source:HGNC Symbol;Acc:HGNC:21735]
MAST3	ENSG00000099308	microtubule associated serine/threonine kinase 3 [Source:HGNC Symbol;Acc:HGNC:19036]
MICAL2	ENSG00000133816	microtubule associated monooxygenase calponin and LIM domain containing 2 [Source:HGNC Symbol;Acc:HGNC:24693]
NECAB2	ENSG00000103154	N-terminal EF-hand calcium binding protein 2 [Source:HGNC Symbol;Acc:HGNC:23746]
PNCK	ENSG00000130822	pregnancy up-regulated nonubiquitous CaM kinase [Source:HGNC Symbol;Acc:HGNC:13415]
RASGRF1	ENSG00000058335	Ras protein specific guanine nucleotide releasing factor 1 [Source:HGNC Symbol;Acc:HGNC:9875]
RGS4	ENSG00000117152	regulator of G-protein signaling 4 [Source:HGNC Symbol;Acc:HGNC:10000]
SLC25A22	ENSG00000177542	solute carrier family 25 member 22 [Source:HGNC Symbol;Acc:HGNC:19954]
TNNT1	ENSG00000105048	troponin T1 slow skeletal type [Source:HGNC Symbol;Acc:HGNC:11948]
WBSCR17	ENSG00000185274	Williams-Beuren syndrome chromosome region 17 [Source:HGNC Symbol;Acc:HGNC:16347]
