# Supplementary material for: A TRPV2 interactome-based signature for prognosis in glioblastoma patients
Source: Oncotarget. 2018 Apr 6;9(26):18400–9. doi: 10.18632/oncotarget.24843 (PMC5915080; doi:10.18632/oncotarget.24843)
Supplement: Supplementary file 5 [file oncotarget-09-18400-s005.xls]

## Sheet: Sheet1
	pval	sigGO.Term	gGhyp.counts
GO:0007268	7.18794940763112e-07	synaptic transmission	9
GO:0099536	7.18794940763112e-07	synaptic signaling	9
GO:0099537	7.18794940763112e-07	trans-synaptic signaling	9
GO:0007267	7.29832971028711e-06	cell-cell signaling	10
GO:0007411	2.1391827119377e-05	axon guidance	7
GO:0097485	2.1391827119377e-05	neuron projection guidance	7
GO:0048667	2.73604460079843e-05	cell morphogenesis involved in neuron differentiation	8
GO:0048812	3.67198584762685e-05	neuron projection morphogenesis	8
GO:0048666	6.84531869463886e-05	neuron development	9
GO:0007409	0.00011425	axonogenesis	7
GO:0000904	0.000139311	cell morphogenesis involved in differentiation	8
GO:0061564	0.000147056	axon development	7
GO:0097120	0.000153187	receptor localization to synapse	2
GO:0032412	0.000156896	regulation of ion transmembrane transporter activity	4
GO:0022898	0.000170885	regulation of transmembrane transporter activity	4
GO:0046710	0.000180865	GDP metabolic process	2
GO:0048858	0.000192251	cell projection morphogenesis	8
GO:0031175	0.000197123	neuron projection development	8
GO:0032990	0.000217651	cell part morphogenesis	8
GO:0032409	0.000231469	regulation of transporter activity	4
GO:0006935	0.000264687	chemotaxis	7
GO:0042330	0.000264687	taxis	7
GO:2000310	0.000277453	regulation of N-methyl-D-aspartate selective glutamate receptor activity	2
GO:0030182	0.000297422	neuron differentiation	9
GO:0046037	0.000394234	GMP metabolic process	2
GO:0006928	0.000436663	movement of cell or subcellular component	10
GO:0007399	0.000476638	nervous system development	11
GO:0048699	0.000506441	generation of neurons	9
GO:0035418	0.000687666	protein localization to synapse	2
GO:0022008	0.000729609	neurogenesis	9
GO:1900449	0.000992344	regulation of glutamate receptor signaling pathway	2
GO:0006468	0.00119374	protein phosphorylation	9
GO:0040011	0.00125658	locomotion	9
GO:0000902	0.00132768	cell morphogenesis	8
GO:0048167	0.001451	regulation of synaptic plasticity	3
GO:0060997	0.00150915	dendritic spine morphogenesis	2
GO:0030030	0.00151408	cell projection organization	8
GO:1901068	0.00167588	guanosine-containing compound metabolic process	2
GO:0014888	0.001851	striated muscle adaptation	2
GO:0032989	0.00187124	cellular component morphogenesis	8
GO:0043113	0.00232516	receptor clustering	2
GO:0097061	0.00232516	dendritic spine organization	2
GO:0030029	0.00250156	actin filament-based process	5
GO:0048168	0.00263433	regulation of neuronal synaptic plasticity	2
GO:0019417	0.00311984	sulfur oxidation	1
GO:1901383	0.00311984	negative regulation of chorionic trophoblast cell proliferation	1
GO:0044700	0.00353935	single organism signaling	17
GO:0016079	0.00354789	synaptic vesicle exocytosis	2
GO:0006796	0.00356451	phosphate-containing compound metabolic process	11
GO:0023052	0.00358118	signaling	17
GO:0034765	0.00358374	regulation of ion transmembrane transport	4
GO:0016310	0.00395682	phosphorylation	9
GO:0034762	0.00410586	regulation of transmembrane transport	4
GO:0007154	0.00416543	cell communication	17
GO:0006793	0.00420172	phosphorus metabolic process	11
GO:0048468	0.00433431	cell development	9
GO:0031444	0.00467625	slow-twitch skeletal muscle fiber contraction	1
GO:0097360	0.00467625	chorionic trophoblast cell proliferation	1
GO:1901382	0.00467625	regulation of chorionic trophoblast cell proliferation	1
GO:0007215	0.00515559	glutamate receptor signaling pathway	2
GO:0060996	0.00530215	dendritic spine development	2
GO:0050803	0.0057414	regulation of synapse structure or activity	3
GO:0003010	0.00623032	voluntary skeletal muscle contraction	1
GO:0010735	0.00623032	positive regulation of transcription via serum response element binding	1
GO:0014721	0.00623032	twitch skeletal muscle contraction	1
GO:0016103	0.00623032	diterpenoid catabolic process	1
GO:0034653	0.00623032	retinoic acid catabolic process	1
GO:0097113	0.00623032	AMPA glutamate receptor clustering	1
GO:0097688	0.00623032	glutamate receptor clustering	1
GO:1901164	0.00623032	negative regulation of trophoblast cell migration	1
GO:2000821	0.00623032	regulation of grooming behavior	1
GO:0009653	0.00644674	anatomical structure morphogenesis	10
GO:0043500	0.00703904	muscle adaptation	2
GO:0050890	0.00790048	cognition	3
GO:0099504	0.00790281	synaptic vesicle cycle	2
GO:2001257	0.00808104	regulation of cation channel activity	2
GO:0048731	0.00843707	system development	13
GO:0007275	0.00857072	multicellular organism development	14
GO:0009135	0.00899923	purine nucleoside diphosphate metabolic process	2
GO:0009179	0.00899923	purine ribonucleoside diphosphate metabolic process	2
GO:0016115	0.00933147	terpenoid catabolic process	1
GO:0021853	0.00933147	cerebral cortex GABAergic interneuron migration	1
GO:1904936	0.00933147	interneuron migration	1
GO:0009185	0.00937903	ribonucleoside diphosphate metabolic process	2
GO:0030036	0.00956637	actin cytoskeleton organization	4
GO:0048013	0.00957159	ephrin receptor signaling pathway	2
GO:0050804	0.00981987	modulation of synaptic transmission	3
